# Supplementary material for: Seasonal and sex-dependent gene expression in emu (Dromaius novaehollandiae) fat tissues
Source: Sci Rep. 2022 Jun 8;12:9419. doi: 10.1038/s41598-022-13681-5 (PMC9177602; doi:10.1038/s41598-022-13681-5)
Supplement: Supplementary file 1 — Supplementary Information. [file 41598_2022_13681_MOESM1_ESM.xlsx]

## Sheet: Table Info
Table Information
Gene names in bold are of the nine key genes found to influence emu fat gain and loss.
regulated-month comparison:	Whether the differentially expressed (DE) genes are up- or down-regulated are shown in front of the indicated month-wise comparison for two comparisons that are separated by an ‘&’
	Up-regulated means the gene is expressed more in the first month of the comparison, for example, “up -April vs. November” means the gene is expressed significantly higher in April when compared to November
	Down-regulated means the gene is expressed less in the first month of the comparison, for example, “down - November vs. June” means the gene is expressed significantly lower in November when compared to June
regulated and month comparison:	Whether the DE genes are up- or down-regulated are shown in the column ‘regulated,’ where up-regulated means the gene is expressed more in males than females, and vice versa for down-regulated for the indicated month
GeneCard links are available to find more information on the genes

## Sheet: Female DE genes
Female Seasonally Differentially Expressed Genes
Ensembl gene id	external gene name	regulated-month comparison	GeneCards link
ENSDNVG00000000004	COL3A1	(down - November vs. June & up - April vs. November)	https://www.genecards.org/cgi-bin/carddisp.pl?gene=COL3A1&keywords=COL3A1
ENSDNVG00000000249		(down - November vs. June & up - April vs. November)
ENSDNVG00000000523	LPL	(down - November vs. June & up - April vs. November)	https://www.genecards.org/cgi-bin/carddisp.pl?gene=LPL&keywords=LPL
ENSDNVG00000000911	MYOC	(up - November vs. June & down - April vs. November)	https://www.genecards.org/cgi-bin/carddisp.pl?gene=MYOC&keywords=MYOC
ENSDNVG00000000996	FMO1	(down - November vs. June & up - April vs. November)	https://www.genecards.org/cgi-bin/carddisp.pl?gene=FMO1&keywords=FMO1
ENSDNVG00000001028	FABP3	(down - November vs. June & up - April vs. November)	https://www.genecards.org/cgi-bin/carddisp.pl?gene=FABP3&keywords=FABP3
ENSDNVG00000002291	LRRC17	(down - November vs. June & up - April vs. November)	https://www.genecards.org/cgi-bin/carddisp.pl?gene=LRRC17&keywords=LRRC17
ENSDNVG00000002411	CPT1A	(up - November vs. June & down - April vs. November)	https://www.genecards.org/cgi-bin/carddisp.pl?gene=CPT1A&keywords=CPT1A
ENSDNVG00000002577	PHACTR3	(down - November vs. June & up - April vs. November)	https://www.genecards.org/cgi-bin/carddisp.pl?gene=PHACTR3&keywords=PHACTR3
ENSDNVG00000003531	GABRE	(down - November vs. June & up - April vs. November)	https://www.genecards.org/cgi-bin/carddisp.pl?gene=GABRE&keywords=GABRE
ENSDNVG00000005178		(down - November vs. June & up - April vs. November)
ENSDNVG00000005373	PER3	(down - June vs. April & up - November vs. June)	https://www.genecards.org/cgi-bin/carddisp.pl?gene=PER3&keywords=PER3
ENSDNVG00000005383	ANGPTL4	(up - November vs. June & down - April vs. November)	https://www.genecards.org/cgi-bin/carddisp.pl?gene=ANGPTL4&keywords=ANGPTL4
ENSDNVG00000005567	DGAT2	(down - November vs. June & up - April vs. November)	https://www.genecards.org/cgi-bin/carddisp.pl?gene=DGAT2&keywords=DGAT2
ENSDNVG00000005576	MOGAT2	(down - November vs. June & up - April vs. November)	https://www.genecards.org/cgi-bin/carddisp.pl?gene=MOGAT2&keywords=mogat2
ENSDNVG00000005708	SERPINH1	(down - November vs. June & up - April vs. November)	https://www.genecards.org/cgi-bin/carddisp.pl?gene=SERPINH1&keywords=SERPINH1
ENSDNVG00000006360		(down - November vs. June & up - April vs. November)
ENSDNVG00000007049	GLT8D2	(down - November vs. June & up - April vs. November)	https://www.genecards.org/cgi-bin/carddisp.pl?gene=GLT8D2&keywords=GLT8D2
ENSDNVG00000008232	ACACB	(up - November vs. June & down - April vs. November)	https://www.genecards.org/cgi-bin/carddisp.pl?gene=ACACB&keywords=ACACB
ENSDNVG00000008265		(down - November vs. June & up - April vs. November)
ENSDNVG00000008570	SERPINF1	(down - November vs. June & up - April vs. November)	https://www.genecards.org/cgi-bin/carddisp.pl?gene=SERPINF1&keywords=SERPINF1
ENSDNVG00000010874		(down - November vs. June & up - April vs. November)
ENSDNVG00000011049	CNDP2	(down - November vs. June & up - April vs. November)	https://www.genecards.org/cgi-bin/carddisp.pl?gene=CNDP2&keywords=CNDP2
ENSDNVG00000011318	KLF11	(up - November vs. June & down - April vs. November)	https://www.genecards.org/cgi-bin/carddisp.pl?gene=KLF11&keywords=KLF11
ENSDNVG00000011886		(up - November vs. June & down - April vs. November)
ENSDNVG00000011927	SCRN1	(down - November vs. June & up - April vs. November)	https://www.genecards.org/cgi-bin/carddisp.pl?gene=SCRN1&keywords=SCRN1
ENSDNVG00000013012	LIFR	(down - November vs. June & up - April vs. November)	https://www.genecards.org/cgi-bin/carddisp.pl?gene=LIFR&keywords=LIFR
ENSDNVG00000013059		(up - November vs. June & down - April vs. November)
ENSDNVG00000014090	HOPX	(down - November vs. June & up - April vs. November)	https://www.genecards.org/cgi-bin/carddisp.pl?gene=HOPX&keywords=HOPX
ENSDNVG00000014269	SRPX	(down - November vs. June & up - April vs. November)	https://www.genecards.org/cgi-bin/carddisp.pl?gene=SRPX&keywords=SRPX
ENSDNVG00000014894	POSTN	(down - November vs. June & up - April vs. November)	https://www.genecards.org/cgi-bin/carddisp.pl?gene=POSTN&keywords=POSTN
ENSDNVG00000016523	ALDOB	(down - November vs. June & up - April vs. November)	https://www.genecards.org/cgi-bin/carddisp.pl?gene=ALDOB&keywords=ALDOB
ENSDNVG00000016772	COX7C	(down - November vs. June & up - April vs. November)	https://www.genecards.org/cgi-bin/carddisp.pl?gene=COX7C&keywords=COX7C
ENSDNVG00000016852	SCARB1	(down - November vs. June & up - April vs. November)	https://www.genecards.org/cgi-bin/carddisp.pl?gene=SCARB1&keywords=SCARB1

## Sheet: Male DE genes
Male Seasonally Differentially Expressed Genes
Ensembl gene id	external gene name	regulated-month comparison	GeneCards link
ENSDNVG00000000004	COL3A1	(down - November vs. June & up - April vs. November)	https://www.genecards.org/cgi-bin/carddisp.pl?gene=COL3A1&keywords=COL3A1
ENSDNVG00000000386		(up - November vs. June & down - April vs. November)
ENSDNVG00000000408		(up - November vs. June & down - April vs. November)
ENSDNVG00000000874	OTOGL	(down - June vs. April & up - November vs. June)	https://www.genecards.org/cgi-bin/carddisp.pl?gene=OTOGL&keywords=OTOGL
ENSDNVG00000001364	MATN4	(up - June vs. April & down - April vs. November)	https://www.genecards.org/cgi-bin/carddisp.pl?gene=MATN4&keywords=MATN4
ENSDNVG00000002291	LRRC17	(down - June vs. April & up - April vs. November)	https://www.genecards.org/cgi-bin/carddisp.pl?gene=LRRC17&keywords=LRRC17
ENSDNVG00000002411	CPT1A	(up - November vs. June & down - April vs. November)	https://www.genecards.org/cgi-bin/carddisp.pl?gene=CPT1A&keywords=CPT1A
ENSDNVG00000002509	PROM1	(down - June vs. April & up - November vs. June)	https://www.genecards.org/cgi-bin/carddisp.pl?gene=PROM1&keywords=PROM1
ENSDNVG00000003852	SCD	(down - November vs. June & up - April vs. November)	https://www.genecards.org/cgi-bin/carddisp.pl?gene=SCD&keywords=SCD
ENSDNVG00000005093	ATP6V0D2	(up - November vs. June & down - April vs. November)	https://www.genecards.org/cgi-bin/carddisp.pl?gene=ATP6V0D2&keywords=ATP6V0D2
ENSDNVG00000005373	PER3	(down - June vs. April & up - November vs. June)	https://www.genecards.org/cgi-bin/carddisp.pl?gene=PER3&keywords=PER3
ENSDNVG00000005383	ANGPTL4	(up - November vs. June & down - April vs. November)	https://www.genecards.org/cgi-bin/carddisp.pl?gene=ANGPTL4&keywords=ANGPTL4
ENSDNVG00000005576	MOGAT2	(down - November vs. June & up - April vs. November)	https://www.genecards.org/cgi-bin/carddisp.pl?gene=MOGAT2&keywords=MOGAT2
ENSDNVG00000005579	FHL2	(down - June vs. April & up - April vs. November)	https://www.genecards.org/cgi-bin/carddisp.pl?gene=FHL2&keywords=FHL2
ENSDNVG00000005673		(down - June vs. April & up - April vs. November)
ENSDNVG00000005831		(down - June vs. April & up - April vs. November)
ENSDNVG00000005861		(down - November vs. June & up - April vs. November)
ENSDNVG00000006032	ART4	(up - June vs. April & down - November vs. June)	https://www.genecards.org/cgi-bin/carddisp.pl?gene=ART4&keywords=ART4
ENSDNVG00000006253	OGN	(down - November vs. June & up - April vs. November)	https://www.genecards.org/cgi-bin/carddisp.pl?gene=OGN&keywords=OGN
ENSDNVG00000006875	KDELR3	(down - November vs. June & up - April vs. November)	https://www.genecards.org/cgi-bin/carddisp.pl?gene=KDELR3&keywords=KDELR3
ENSDNVG00000007707	NAAA	(up - November vs. June & down - April vs. November)	https://www.genecards.org/cgi-bin/carddisp.pl?gene=NAAA&keywords=NAAA
ENSDNVG00000008265		(down - November vs. June & up - April vs. November)
ENSDNVG00000008461	COL14A1	(down - November vs. June & up - April vs. November)	https://www.genecards.org/cgi-bin/carddisp.pl?gene=COL14A1&keywords=COL14A1
ENSDNVG00000008570	SERPINF1	(down - November vs. June & up - April vs. November)	https://www.genecards.org/cgi-bin/carddisp.pl?gene=SERPINF1&keywords=SERPINF1
ENSDNVG00000009625	COL6A2	(down - November vs. June & up - April vs. November)	https://www.genecards.org/cgi-bin/carddisp.pl?gene=COL6A2&keywords=COL6A2
ENSDNVG00000009908	ITGB2	(up - November vs. June & down - April vs. November)	https://www.genecards.org/cgi-bin/carddisp.pl?gene=ITGB2&keywords=ITGB2
ENSDNVG00000010110	WDFY4	(up - November vs. June & down - April vs. November)	https://www.genecards.org/cgi-bin/carddisp.pl?gene=WDFY4&keywords=WDFY4
ENSDNVG00000010209	CREB3L3	(up - November vs. June & down - April vs. November)	https://www.genecards.org/cgi-bin/carddisp.pl?gene=CREB3L3&keywords=CREB3L3
ENSDNVG00000010431		(down - June vs. April & up - November vs. June)
ENSDNVG00000010874		(down - November vs. June & up - April vs. November)
ENSDNVG00000010926	PMP2	(up - November vs. June & down - April vs. November)	https://www.genecards.org/cgi-bin/carddisp.pl?gene=PMP2&keywords=PMP2
ENSDNVG00000011290		(down - November vs. June & up - April vs. November)
ENSDNVG00000011886		(up - November vs. June & down - April vs. November)
ENSDNVG00000011910	GFRA3	(down - November vs. June & up - April vs. November)	https://www.genecards.org/cgi-bin/carddisp.pl?gene=GFRA3&keywords=GFRA3
ENSDNVG00000012229	GPX7	(down - November vs. June & up - April vs. November)	https://www.genecards.org/cgi-bin/carddisp.pl?gene=GPX7&keywords=GPX7
ENSDNVG00000013012	LIFR	(down - November vs. June & up - April vs. November)	https://www.genecards.org/cgi-bin/carddisp.pl?gene=LIFR&keywords=LIFR
ENSDNVG00000014420	LUM	(down - November vs. June & up - April vs. November)	https://www.genecards.org/cgi-bin/carddisp.pl?gene=LUM&keywords=LUM
ENSDNVG00000014424	NCF2	(up - November vs. June & down - April vs. November)	https://www.genecards.org/cgi-bin/carddisp.pl?gene=NCF2&keywords=NCF2
ENSDNVG00000014894	POSTN	(down - November vs. June & up - April vs. November)	https://www.genecards.org/cgi-bin/carddisp.pl?gene=POSTN&keywords=POSTN
ENSDNVG00000015140	KCNC4	(down - June vs. April & up - November vs. June)	https://www.genecards.org/cgi-bin/carddisp.pl?gene=KCNC4&keywords=KCNC4
ENSDNVG00000016510	SLC37A2	(up - November vs. June & down - April vs. November)	https://www.genecards.org/cgi-bin/carddisp.pl?gene=SLC37A2&keywords=SLC37A2
ENSDNVG00000016523	ALDOB	(down - November vs. June & up - April vs. November)	https://www.genecards.org/cgi-bin/carddisp.pl?gene=ALDOB&keywords=ALDOB
ENSDNVG00000016710		(down - November vs. June & up - April vs. November)
ENSDNVG00000017702	MMP23B	(down - November vs. June & up - April vs. November)	https://www.genecards.org/cgi-bin/carddisp.pl?gene=MMP23B&keywords=MMP23B
ENSDNVG00000017732	TMEM52	(up - November vs. June & down - April vs. November)	https://www.genecards.org/cgi-bin/carddisp.pl?gene=TMEM52&keywords=TMEM52
ENSDNVG00000017903	DGKG	(down - June vs. April & up - November vs. June)	https://www.genecards.org/cgi-bin/carddisp.pl?gene=DGKG&keywords=DGKG
ENSDNVG00000018796		(up - June vs. April & down - April vs. November)

## Sheet: Sexually DE genes
Sexually Differentially Expressed Genes
Ensembl gene id	external gene name	regulated	month comparison	GeneCards link
ENSDNVG00000000900	IDUA	up	April	https://www.genecards.org/cgi-bin/carddisp.pl?gene=IDUA&keywords=IDUA
ENSDNVG00000003631	STK32B	up	April	https://www.genecards.org/cgi-bin/carddisp.pl?gene=STK32B&keywords=STK32B
ENSDNVG00000005175		up	April
ENSDNVG00000007507	PTPRN2	up	April	https://www.genecards.org/cgi-bin/carddisp.pl?gene=PTPRN2&keywords=PTPRN2
ENSDNVG00000014879	ERMP1	up	April	https://www.genecards.org/cgi-bin/carddisp.pl?gene=ERMP1&keywords=ERMP1
ENSDNVG00000016698	FSHR	up	April	https://www.genecards.org/cgi-bin/carddisp.pl?gene=FSHR&keywords=FSHR
ENSDNVG00000001827	ATP5ME	up	Nov	https://www.genecards.org/cgi-bin/carddisp.pl?gene=ATP5ME&keywords=ATP5ME
ENSDNVG00000003631	STK32B	up	Nov	https://www.genecards.org/cgi-bin/carddisp.pl?gene=STK32B&keywords=STK32B
ENSDNVG00000004384	PLIN2	up	Nov	https://www.genecards.org/cgi-bin/carddisp.pl?gene=PLIN2&keywords=PLIN2
ENSDNVG00000005058	SLC1A6	up	Nov	https://www.genecards.org/cgi-bin/carddisp.pl?gene=SLC1A6&keywords=SLC1A6
ENSDNVG00000007332	MIF	up	Nov	https://www.genecards.org/cgi-bin/carddisp.pl?gene=MIF&keywords=MIF
ENSDNVG00000007507	PTPRN2	up	Nov	https://www.genecards.org/cgi-bin/carddisp.pl?gene=PTPRN2&keywords=PTPRN2
ENSDNVG00000009914	AKR1D1	up	Nov	https://www.genecards.org/cgi-bin/carddisp.pl?gene=AKR1D1&keywords=AKR1D1
ENSDNVG00000010110	WDFY4	up	Nov	https://www.genecards.org/cgi-bin/carddisp.pl?gene=WDFY4&keywords=WDFY4
ENSDNVG00000011241	ATP6V1C2	up	Nov	https://www.genecards.org/cgi-bin/carddisp.pl?gene=ATP6V1C2&keywords=ATP6V1C2
ENSDNVG00000011449	EGLN3	up	Nov	https://www.genecards.org/cgi-bin/carddisp.pl?gene=EGLN3&keywords=EGLN3
ENSDNVG00000014879	ERMP1	up	Nov	https://www.genecards.org/cgi-bin/carddisp.pl?gene=ERMP1&keywords=ERMP1
ENSDNVG00000017460		up	Nov
ENSDNVG00000003933	ABHD17B	down	Nov	https://www.genecards.org/cgi-bin/carddisp.pl?gene=ABHD17B&keywords=ABHD17B
